# Supplementary material for: Whole-Exome Sequencing Identifies Somatic Mutations Associated With Mortality in Metastatic Clear Cell Kidney Carcinoma
Source: Front Genet. 2019 May 15;10:439. doi: 10.3389/fgene.2019.00439 (PMC6529576; doi:10.3389/fgene.2019.00439)
Supplement: TABLE S1 — Whole-exome sequencing summary metrics for each sample. Average for both normal and tumor samples is shown (minimum and maximum values in parenthesis). [file Table_1.XLSX]

## Sheet: Sheet1
Tissue	Throughput (Mb)	On Target (%)	Depth (×)
Normal	8.84 (7.10 - 9.59)	88.15 (74.10 - 95.76)	129 (96 - 151)
Tumoral	8.38 (6.55 - 9.59)	86.98 (69.11 - 96.66)	126.8 (88 - 150)
