# Supplementary material for: Whole-Exome Sequencing Identifies Somatic Mutations Associated With Mortality in Metastatic Clear Cell Kidney Carcinoma
Source: Front Genet. 2019 May 15;10:439. doi: 10.3389/fgene.2019.00439 (PMC6529576; doi:10.3389/fgene.2019.00439)
Supplement: TABLE S2 — Ranking of prioritized genes sorted by significance level. [file Table_2.XLSX]

## Sheet: Sheet1
CHROMOSOME	GENE	p-VALUE
chr2	GPR155	2.00×10-6
chr7	ZNF138	6.70×10-5
chr17	INPP5K	6.14×10-4
chr12	KRT7	7.14×10-4
chr2	CAD	9.88×10-4
chr18	TTC39C	9.88×10-4
chr6	MTRF1L	1.05×10-3
chrX	PLXNB3	1.10×10-3
chr1	SLC6A9	1.56×10-3
chr21	KRTAP10-2	1.56×10-3
chr2	INPP5D	1.84×10-3
chr19	ZNF776	2.09×10-3
chr2	ITSN2	2.44×10-3
chr11	MUC5B	2.48×10-3
chr1	CYP4B1	2.69×10-3
chr12	MSI1	2.69×10-3
chr14	C14orf37	2.69×10-3
chr19	ZNF850	2.69×10-3
chrX	IGSF1	2.69×10-3
chr4	DSPP	2.99×10-3
chr17	KRT9	3.22×10-3
chr21	KRTAP10-5	4.44×10-3
chr17	ERN1	4.53×10-3
chr12	RASAL1	5.59×10-3
chr1	PTPRF	5.94×10-3
chr10	TUBGCP2	6.10×10-3
chr3	GTPBP8	6.64×10-3
chr14	DICER1	6.64×10-3
chr17	DNAH2	6.64×10-3
chr5	MCTP1	7.14×10-3
chr1	ILDR2	7.32×10-3
chr3	NBEAL2	7.32×10-3
chr6	MTO1	7.32×10-3
chr8	COL22A1	7.32×10-3
chr9	PHYHD1	7.32×10-3
chr10	EIF3A	7.32×10-3
chr11	IFT46	7.32×10-3
chr12	CAND1	7.32×10-3
chr14	WDHD1	7.32×10-3
chr14	MTA1	7.32×10-3
chr16	CTCF	7.32×10-3
chr19	DENND1C	7.32×10-3
chr19	MUC16	7.32×10-3
chr19	PLEKHG2	7.32×10-3
chr2	BOK	9.25×10-3
chr19	MAP2K7	1.34×10-2
chr16	TBX6	1.36×10-2
chr5	FBN2	1.40×10-2
chr9	RGS3	1.40×10-2
chrX	SHROOM4	1.44×10-2
chr6	CD2AP	1.66×10-2
chr6	LMBRD1	1.66×10-2
chr14	PLEKHD1	1.66×10-2
chr15	SIN3A	1.66×10-2
chr11	BRSK2	1.88×10-2
chr1	CROCC	1.99×10-2
chr1	UBR4	1.99×10-2
chr1	RPRD2	1.99×10-2
chr1	ILF2	1.99×10-2
chr1	GORAB	1.99×10-2
chr1	ITPKB	1.99×10-2
chr2	ALLC	1.99×10-2
chr2	EHBP1	1.99×10-2
chr2	CERKL	1.99×10-2
chr2	TTLL4	1.99×10-2
chr3	CMTM7	1.99×10-2
chr3	BSN	1.99×10-2
chr3	CACNA2D2	1.99×10-2
chr3	ISY1-RAB43	1.99×10-2
chr3	IFT122	1.99×10-2
chr7	MUC12	1.99×10-2
chr9	MAN1B1	1.99×10-2
chr10	SEC24C	1.99×10-2
chr10	FBXW4	1.99×10-2
chr11	ABCC8	1.99×10-2
chr11	NAV2	1.99×10-2
chr11	CARNS1	1.99×10-2
chr11	PDE2A	1.99×10-2
chr11	GDPD4	1.99×10-2
chr12	ADAMTS20	1.99×10-2
chr13	SACS	1.99×10-2
chr13	CENPJ	1.99×10-2
chr13	UGGT2	1.99×10-2
chr14	POLE2	1.99×10-2
chr14	SPTB	1.99×10-2
chr15	EIF2AK4	1.99×10-2
chr15	IVD	1.99×10-2
chr15	TTBK2	1.99×10-2
chr15	HERC1	1.99×10-2
chr16	E4F1	1.99×10-2
chr17	RAI1	1.99×10-2
chr17	MGAT5B	1.99×10-2
chr18	WDR7	1.99×10-2
chr19	ZNF529	1.99×10-2
chr20	IFT52	1.99×10-2
chr22	CECR2	1.99×10-2
chrX	AKAP4	1.99×10-2
chrX	PHF8	1.99×10-2
chrX	CENPI	1.99×10-2
chr17	PSMB3	2.07×10-2
chr1	SIPA1L2	2.10×10-2
chr4	POLR2B	2.10×10-2
chr11	TRIM6-TRIM34	2.10×10-2
chrX	ALG13	2.10×10-2
chr8	KCTD9	2.21×10-2
chr14	SUPT16H	2.21×10-2
chr21	COL18A1	2.21×10-2
chrX	NHS	2.21×10-2
chrX	SAGE1	2.21×10-2
chrX	ARHGAP4	2.45×10-2
chr3	DOCK3	3.09×10-2
chr4	KIAA1109	3.17×10-2
chr2	UNC80	3.32×10-2
chr4	LARP7	3.32×10-2
chr9	SVEP1	3.32×10-2
chr13	FOXO1	3.32×10-2
chr17	NUP88	3.32×10-2
chr17	EIF4A3	3.32×10-2
chrX	MAP3K15	3.32×10-2
chr11	NCAM1	3.60×10-2
chr8	TEX15	3.61×10-2
chr1	AKR7A3	3.66×10-2
chr2	SDC1	3.91×10-2
chrX	WNK3	4.20×10-2
chr6	ATF6B	4.52×10-2
chr17	SARM1	4.52×10-2
chr20	EPB41L1	4.52×10-2
chr1	SHISA4	4.91×10-2
chr2	ATP6V1E2	4.91×10-2
chr2	TTC7A	4.91×10-2
chr3	QARS	4.91×10-2
chr18	KDSR	4.91×10-2
chr19	ZNF625	4.91×10-2
chr21	ADAMTS1	4.91×10-2
chr21	C2CD2	4.91×10-2
chrX	CNKSR2	4.91×10-2
chr17	TOP2A	4.98×10-2
chr4	TSPAN5	5.00×10-2
